# Supplementary material for: umite: fast quantification of Smart-seq3 libraries with improved UMI retrieval
Source: Bioinformatics. 2026 Feb 15;42(3):btag075. doi: 10.1093/bioinformatics/btag075 (PMC12989134; doi:10.1093/bioinformatics/btag075)
Supplement: btag075_Supplementary_Data [file btag075_supplementary_data.zip]

Archive with 3 entries (3 files):
- umite_pipeline_benchmarks_and_figures_documentation.html
- umite_algorithm_details_word_conversion.pdf
- umite_workflow_details_word_conversion.pdf
